# Supplementary material for: YBX1 is required for assembly of viral replication complexes of chikungunya virus and replication of multiple alphaviruses
Source: J Virol. 2024 Dec 31;99(2):e02015-24. doi: 10.1128/jvi.02015-24 (PMC11852927; doi:10.1128/jvi.02015-24)
Supplement: Table S1 — siRNA sequences. [file jvi.02015-24-s0002.xlsx]

## Sheet: siRNA sequence
Supplementary information, siRNA sequences
siRNA	Target sequence (5’→3’)
Human YBX1	CCACGCAAUUACCAGCAAA
Human NSUN1	GAAGCCCCUAAGACAAAUA
Human NSUN2	GGGUUAUCCUCACAAAUGA
Human NSUN3	GCAAUAUGCUGUCCUGCUU
Human NSUN4	GACAUCGAUAUAAGAAGAA
Human NSUN5	GCUACCAUGAGGUCCACUA
Human NSUN6	GUGUCAGCAUCACAAUUUA
Human NSUN7	CGGACUCCGUUUAUGUCAU
Human DNMT2	GUCACAAGAAGAACAGAUA
Human ALYREF	GAGGUGGCAUGACUAGAAA
