# Supplementary material for: YBX1 is required for assembly of viral replication complexes of chikungunya virus and replication of multiple alphaviruses
Source: J Virol. 2024 Dec 31;99(2):e02015-24. doi: 10.1128/jvi.02015-24 (PMC11852927; doi:10.1128/jvi.02015-24)
Supplement: Table S2 — Primers used in RT-qPCR experiments. [file jvi.02015-24-s0003.xlsx]

## Sheet: RT-qPCR primers
Sequences of primers used in RT-qPCR experiments
Gene	Forward sequence (5’→3’)	Reverse sequence (5’→3’)
CHIKV-181/25 E1	TCGACGCGCCATCTTTAA	ATCGAATGCACCGCACACT
CHIKV-KC488650 E1	TCGACGCGCCATCTTTAA	ATCGAGTGCACTGCACACT
CHIKV-MF740874 E1	TCGACGCGCCCTCTTTAA	ATCGAATGCACCGCGCACT
CHIKV-181/25 (-)RNA	GGCAGTATCGTGAATTCGATGC	ACTGCTGAGTCCAAAGTGGG
SINV NSP1	GGTTCCTACCACAGCGACGAT	TGATACTGGTGCTCGGAAAACA
SFV NSP1	CCGGAGGACGCACAGAAGTTG	TGCGACGGCCACAATCGGAAG
VEEV C	TCTGACAAGACGTTCCCAATCA	GAATAACTTCCCTCCGACCACA
ONNV NSP1	CGCAGCTTACGGGTTTCATA	GCAACGCCTTCAGAAACGC
EMCV 3D	TCATTAGCCATTTCAACCCA	GAGATACAAACCCGCCCTAA
HSV-1 UL49	CGCACAGACGAAGACCTCAA	ACCACGTCTGGATTCACCAA
Human GAPDH	GAGTCAACGGATTTGGTCGT	GACAAGCTTCCCGTTCTCAG
Human YBX1	GCAGGAGAACAAGGTAGACCAG	CTTCATTGCCGTCCTCTCTAGG
Human NSUN1	AAGGGTGCCGAGACAGAACT	GAGCACGACTAGACAGCCTC
Human NSUN2	CAAGCTGTTCGAGCACTACTAC	CTCCCTGAGAGCGTCCATGA
Human NSUN3	CATGCTGGCAATATGCTGTCC	AAAGATCCCTGAGAGAGTGTGT
Human NSUN4	CCATCAATCCGTGTCAGTCTC	GCTTAGCACTTACATGATCCCAG
Human NSUN5	CGCTACCATGAGGTCCACTAC	GCATCTCGCACCACGTCTT
Human NSUN6	TTAAGAGGAGCCCATGTCTATGC	CTTTGCGGCTTAGTTCAGAAATC
Human NSUN7	GGACTCCGTTTATGTCATGGC	CTCAGACTCGGACAAGGACC
Human DNMT2	CGGGTGCTGGAGCTATACAG	CGACAGTGTTGACATCAATGGC
Human ALYREF	GGAGTCTCAGACGCCGATATTC	GCATCTGCCTTCCGCTCAAAGT
